# Supplementary material for: Aerobic exercise and aerobic fitness level do not modify motor learning
Source: Sci Rep. 2021 Mar 8;11:5366. doi: 10.1038/s41598-021-84764-y (PMC7970889; doi:10.1038/s41598-021-84764-y)
Supplement: Supplementary file 2 — Supplementary Information 2. [file 41598_2021_84764_MOESM2_ESM.xlsx]

## Sheet: Study info
Aerobic exercise and aerobic fitness level do not modify motor learning
Andrea Hung1,2, Marc Roig3,4, Jenna B. Gillen1, Catherine M. Sabiston1, Walter Swardfager5,6, Joyce L. Chen*1,2,5
1 Faculty of Kinesiology & Physical Education, University of Toronto, Toronto, ON, Canada
2 Rehabilitation Sciences Institute, University of Toronto, Toronto, ON, Canada
3 Memory and Motor Rehabilitation Laboratory (MEMORY-LAB), Feil and Oberfeld Research Centre, Jewish Rehabilitation Hospital, Montreal Center for Interdisciplinary Research in Rehabilitation (CRIR), Laval, QC, Canada
4 School of Physical & Occupational Therapy, McGill University, Montreal, QC, Canada
5 Hurvitz Brain Sciences Program, Sunnybrook Research Institute, Toronto, ON, Canada
6 Department of Pharmacology & Toxicology, University of Toronto, Toronto, ON, Canada
* Corresponding Author:
Joyce L. Chen, PhD
Faculty of Kinesiology & Physical Education, University of Toronto
55 Harbord Street, M5S 2W6, Toronto, ON, Canada
Email: joycelynn.chen@utoronto.ca

## Sheet: Demographics
Participant	Fitness level	Condition	Sex	Age	BMI	Handedness	VO2peak	Wpeak
1	AU	Rest	F	23	18.6508	40	25.84	139
2	AU	Rest	F	23	22.0544	90	32.57	191
3	AU	Rest	F	24	20.0341	76.4706	27.24	163
4	AU	Rest	F	23	20.6587	88.8889	30.44	191
5	AU	Rest	F	23	19.7532	89.4737	31.34	199
6	AU	Rest	F	24	21.6887	100	25.2	161
7	AU	Rest	M	25	21.4326	87.5	29.52	173
8	AU	Rest	M	25	28.6454	100	33.59	241
9	AU	Rest	M	23	24.3276	75	38.5	246
10	AU	Rest	M	20	27.4829	100	33	236
11	AU	Rest	M	23	17.3714	86.6667	33.04	166
12	AU	Rest	M	27	25.8531	100	34.3	274
13	AU	Exercise	F	23	18.7783	100	28.32	144
14	AU	Exercise	F	20	17.7841	90	33.26	146
15	AU	Exercise	F	21	22.1811	100	24.71	131
16	AU	Exercise	F	24	23.741	100	31.79	221
17	AU	Exercise	F	22	20.3492	100	30.86	166
18	AU	Exercise	F	20	27.7182	88.8889	27.93	199
19	AU	Exercise	M	23	24.7473	100	33.7	256
20	AU	Exercise	M	24	28.9425	88.8889	37.01	266
21	AU	Exercise	M	26	25.0143	100	25.5	226
22	AU	Exercise	M	25	22.2749	76.4706	35.21	234
23	AU	Exercise	M	23	24.2295	68.4211	34.01	223
24	AU	Exercise	M	20	21.7717	88.8889	37.27	248
25	AT	Rest	F	25	22.3256	85.7143	45.14	298
26	AT	Rest	F	24	24.9875	85.7143	43.47	303
27	AT	Rest	F	29	21.6837	100	50.67	263
28	AT	Rest	F	21	22.4408	52.9412	45.24	266
29	AT	Rest	M	27	21.276	55.5556	61.86	419
30	AT	Rest	M	20	24.3362	100	53.88	368
31	AT	Rest	M	27	26.6235	85.7143	47.71	351
32	AT	Rest	M	27	18.7852	100	62.23	411
33	AT	Rest	M	20	23.3302	71.4286	53.43	359
34	AT	Rest	M	20	19.4094	88.2353	63.7	341
35	AT	Exercise	F	23	26.5674	88.2353	42.46	356
36	AT	Exercise	F	25	22.8814	100	43.91	263
37	AT	Exercise	F	23	20.8711	87.5	48.59	296
38	AT	Exercise	F	29	22.817	100	46.63	299
39	AT	Exercise	F	21	25.8539	80	45.33	328
40	AT	Exercise	M	22	22.4207	77.7778	51.04	356
41	AT	Exercise	M	26	23.029	80	64	448
42	AT	Exercise	M	23	24.8117	85.7143	52.46	381
43	AT	Exercise	M	20	23.5771	77.7778	60.03	379
44	AT	Exercise	M	26	22.7461	90	60.6	369

## Sheet: Motor performance
Participant	Fitness level	Condition	B1	B2	B3	B4	B5	B6	24R	C1	C2	C3	IR
1	AU	Rest	29.375	33.9188	45.4875	55.2812	55.375	57.3875	56.2188	59.7625	60.6938	61.5125	56.6313
2	AU	Rest	29.1	35.7437	40.575	42.95	42.3375	42.6063	40.2188	43.6688	43.65	43.8188	44.0438
3	AU	Rest	30.6438	39.2875	47.3062	48.7125	51.75	52.4	52.3563	57.4438	56.4562	60.8125	60.6812
4	AU	Rest	37.1375	45.1313	46.6187	46.4625	47.9688	50.25	46.85	44.0312	47.6688	49.075	50.1
5	AU	Rest	40.7938	45.1562	49.425	49.5125	53.4125	54.3125	51.9	55.3875	50.7938	53.775	50.3625
6	AU	Rest	33.85	35.6187	38.4062	46.4312	48.4562	48.7062	43.6625	43.8563	48.9813	52.2188	53.9188
7	AU	Rest	10.65	19.4688	25.35	29.9563	34.7875	39.4813	37.1562	42.5125	41.3813	39.65	42.175
8	AU	Rest	32.2875	35.7812	50.9062	48.2062	46.5875	53.25	49.6562	52.7812	56.6812	50.45	48.85
9	AU	Rest	29.6438	36.4188	43.6562	44.7062	45.9312	47.4688	49.2125	51.775	53.45	54.2563	53.3875
10	AU	Rest	24.125	30.8562	34.8375	41.5938	48.925	48.0562	39.4875	44.1125	45.0625	46.5875	51.2687
11	AU	Rest	23.1625	31.8313	28.9812	35.1	38.8188	39.0812	34.625	43.0312	41.725	42.8125	46.0063
12	AU	Rest	24.1812	27.2375	29.025	40.4625	44.4125	44.3937	41.8937	48.5375	50.05	50.925	52.1437
13	AU	Exercise	27.3938	36.625	41.125	44.2188	45.5562	42.6688	42.1625	45.8875	49.7875	46.2625	48.8062
14	AU	Exercise	21.8313	24.6938	39.3687	45.1625	48.2625	49.375	47.1562	51.4438	50.5938	53.4	51.1063
15	AU	Exercise	28.9062	33.6625	39.1938	45.1187	50.4813	49.125	45.125	47.525	50.2062	52.8	53.4062
16	AU	Exercise	30.3562	31.325	38.4438	42.75	46.3813	47.875	47.45	50.4438	52.4312	53.725	51.3875
17	AU	Exercise	28.425	31.4563	32.4875	44.0375	46.0063	46.4	39.3563	38.0312	39.4312	45.2313	46.8
18	AU	Exercise	38.8438	41.5375	50.55	51.5187	55.8062	55.1562	54.5438	59.8937	57.6562	58.4312	58.9937
19	AU	Exercise	22.1812	33.6875	42.4312	45.925	48.1375	49.35	50.5938	50.1562	54.2	55.75	56.625
20	AU	Exercise	25.6875	33.6688	40.3375	41.025	43.8188	43.4625	48.725	46.225	45.5625	51.5688	55.2875
21	AU	Exercise	16.8188	30.1313	31.4875	33.5	34.8563	41.6313	40.0812	38.8062	39.55	39.0938	44.2125
22	AU	Exercise	36.0125	42.0312	50.025	50.6187	46.825	50.9438	50.7875	50.1125	43.2062	49.7812	50.0812
23	AU	Exercise	38.4813	43.9188	55.275	56.7188	58.3188	57.075	52.8687	52.1125	52.975	55.0938	57.3563
24	AU	Exercise	25.8375	35.6562	39.725	43.3875	43.6313	46.5187	40.8875	41.1187	42.3	47.3438	44.55
25	AT	Rest	13.1125	14.6562	21.1938	21.425	26.6687	35.9625	34.675	38.7375	41.1187	40.3937	44.8
26	AT	Rest	21.3562	26.7688	32.1375	34.5125	39.2125	42.1125	38.9813	49.4438	46.7812	50.0938	52.5125
27	AT	Rest	26.4812	26.6562	32.3188	45.0688	34.9125	36.7437	39.6125	41.475	46.5438	47.5187	45.4937
28	AT	Rest	27.6875	36.7625	38.5625	39.8687	38.5375	44.7375	44.8687	43.75	48.7375	43.075	48.2875
29	AT	Rest	24.9812	24.475	33.125	35.8625	45.6375	43.4625	39.975	44.6812	48.9625	52.775	51.2188
30	AT	Rest	22.9812	32.9625	41.0875	45.4375	53.2062	54.7125	51.5688	50.8312	58.1187	59.2313	59.0688
31	AT	Rest	25.125	30.45	40.3937	42.4688	46.9062	45.45	46.0625	46.2	49.1938	47.1313	51.2812
32	AT	Rest	40.5438	45.9438	51.0063	50.725	50.7188	54.4125	47.1875	50.4062	60.4	59.3687	58.6688
33	AT	Rest	38.3813	47.4375	54.0063	56.4937	58.1313	56.775	60.2125	60.5938	56.9813	57.1	55.75
34	AT	Rest	29.675	34.3188	42.4375	43.9625	46.9438	50.1812	49.7	52.5	54.9375	56.0375	53.75
35	AT	Exercise	32.375	40.225	47.8875	48.7625	50.6938	55.45	51.0812	50.8875	52.6625	53.2437	53.3312
36	AT	Exercise	38.025	42.5187	49.3937	51.375	54.675	51.8375	48.0562	48.4125	53.5063	53.3687	48.6125
37	AT	Exercise	29.0125	33.6375	37.6812	44.45	45.15	50.7125	45.1313	45.35	48.1938	46.2375	53.25
38	AT	Exercise	28.2625	31.2437	35.6938	40.5312	45.075	47.2	46.9937	45.725	47.0312	52.1187	54.1063
39	AT	Exercise	29.5562	41.7687	48.3	47.4688	47.8438	50.35	48.2188	52.675	53.4813	50.5312	53.6625
40	AT	Exercise	23.9062	35.85	44.9438	47.6625	50.05	48.1562	51.1437	56.4	55.3687	54.7125	53.5312
41	AT	Exercise	28.175	38.2188	44.275	48.7563	50.9	53.9625	49.8687	47.7375	50.6125	49.6063	54.075
42	AT	Exercise	27.6625	39.675	35	43.9688	44.0312	45.125	42.6688	43.2	50.9188	47.6313	52.5
43	AT	Exercise	33.0312	45.225	50.525	46.2437	47.1313	43.3062	50.3563	48.6125	44.6938	42.325	50.2313
44	AT	Exercise	35.4625	45.9937	47.7687	51.3438	55.1063	55.1375	51.95	52.5438	56.25	56.45	56.3875

## Sheet: HIIT
Participant	Fitness level	GXT HRmax	HIIT maximum HR	HIIT average HR	High-intensity intervals average HR	Low-intensity intervals average HR	HIIT maximum RPE	High-intensity intervals average RPE	Low-intensity intervals average RPE	High-intensity intervals average FS	Low-intensity intervals average FS
13	AU	172	181	153.845	147.575	162.305	10	7.6	3.2	-0.9	1
14	AU	180	184	149.071	154.54	147.567	10	7.4	4.7	0.8	1.4
15	AU	173	171	149.447	146.213	153.732	9	7.2	6.4	0	0
16	AU	188	184	168.241	165.468	171.565	9	5.6	4.9	2.6	2.6
17	AU	183	190	169.866	166.708	174.192	9	6.4	4.4	1.6	1.9
18	AU	185	186	165.84	163.02	169.947	9	5.5	5.2	0.1	-0.3
19	AU	173	179	146.993	144.43	151.835	7	5.1	5.1	0.6	0.2
20	AU	184	178	162.089	160.017	164.925	10	7.4	7.9	0.5	0.6
21	AU	175	184	160.987	156.995	166.667	5	3.1	2.5	3.9	4.3
22	AU	162	159	135.046	131.027	140.247	9	6	5.7	5	5
23	AU	174	180	155.573	152.33	160.373	10	6	5	1.9	2.1
24	AU	175	173	142.06	139.053	147.21	9	5.6	5.5	5	4.9
35	AT	185	177	157.632	153.267	163.435	9	7.2	5	2.5	2.9
36	AT	176	175	153.611	149.088	159.703	9	7	3.8	5	5
37	AT	183	180	158.173	150.6	167.315	7	5.9	2.5	3.4	4
38	AT	192	191	165.574	159.155	173.795	6	4.2	2.9	1.6	1.8
39	AT	188	188	168.739	166.433	168.575	10	5.2	3.1	0.2	1.2
40	AT	188	173	155.666	149.803	162.843	8	6.1	4.2	3.1	3.1
41	AT	190	166	144.454	139.778	150.56	9	7.1	4.6	0.4	1.4
42	AT	167	155	130.067	124.162	137.417	9	6.9	2.2	5	5
43	AT	189	178	157.939	153.163	164.1	8	6.3	3.2	3	3.1
44	AT	192	181	157.595	151.375	165.502	8	6.3	3.5	3.4	3.6
